# Supplementary material for: Decorin: a potential therapeutic candidate for ligamentum flavum hypertrophy by antagonizing TGF-β1
Source: Exp Mol Med. 2023 Jul 3;55(7):1413–23. doi: 10.1038/s12276-023-01023-y (PMC10394053; doi:10.1038/s12276-023-01023-y)
Supplement: Supplementary file 2 — supplementary table1 [file 12276_2023_1023_MOESM2_ESM.xlsx]

## Sheet: supplementary table1
GendID	CON1	CON2	CON3	CON4	LFH1	LFH2	LFH3	LFH4
AANAT	11.156	10.6115	10.9811	12.7333	4.87255	5.7776	6.29314	8.64492
ACAN	8.97637	8.1571	8.30246	9.56956	10.4347	11.4741	10.5229	10.7172
ACP5	10.7273	13.5641	11.6849	13.4931	15.6385	14.2612	13.8588	13.5236
ACTA1	11.3106	17.9806	12.6287	7.74576	5.01879	4.91501	5.21362	6.20422
ADH1A	11.4855	11.9025	12.0776	10.3178	7.83554	10.7511	9.08343	8.95551
ADH1C	13.4812	13.9451	14.2612	12.411	10.0983	12.7176	11.4724	10.8901
ADIPOQ	10.8615	11.3647	11.6595	10.1856	6.75715	10.3779	8.36952	9.14334
AKAP4	2.80362	2.77756	3.20663	3.04123	3.72595	3.22603	5.44442	6.97492
AMPD1	5.26611	11.8776	6.30459	4.79022	4.20804	4.4705	5.26611	4.34301
AMTN	3.67038	6.37146	3.81833	7.48694	12.0657	11.587	10.8883	9.64866
ANGPTL2	11.7567	11.0489	11.2491	12.2365	13.7411	13.8636	13.2243	13.128
ANGPTL6	7.38786	5.66304	6.33171	6.37146	8.99342	9.26279	8.13273	7.5482
ANKRD2	7.03597	13.884	6.50254	5.73929	6.14811	6.32273	5.87914	5.61233
APLN	7.1336	5.69298	6.044	7.17162	8.18448	9.55113	7.47913	8.71225
APOBEC2	5.30768	12.04	5.48323	5.1692	3.91714	4.13807	3.72595	4.73373
APOC1	7.44176	8.10941	8.76626	8.53021	11.2426	11.0522	8.24413	8.61763
ARSI	4.52634	4.44382	6.32273	6.23447	7.24776	7.22503	6.58751	6.7803
ASPHD1	5.30768	5.26611	5.55019	5.54247	7.95772	8.37713	6.09897	6.03302
ATXN3L	10.9366	9.67758	9.8763	11.8807	5.80689	5.41302	7.07462	7.64327
BACE1-AS	11.0615	10.0135	10.0206	11.4141	5.86219	6.19932	6.29716	8.36036
BGN	9.38367	9.75611	9.40842	10.2657	11.9262	12.4313	11.4724	11.4928
BICC1	10.3898	9.8809	10.3325	10.6781	6.68372	7.05301	7.78925	8.77193
BMP1	5.66126	5.83717	6.00241	6.5085	8.59005	8.50276	7.17911	7.06724
BTC	10.8778	10.0945	10.1596	11.4896	7.17724	6.30231	7.07462	8.22633
BUTR1	3.78601	8.11365	9.52646	5.0545	4.20804	3.81833	4.33856	4.15335
C10orf105	10.3611	7.48719	8.11365	7.95573	11.4118	11.5517	11.9221	10.5351
C10orf81	4.64151	4.43979	3.63733	5.86293	7.76044	7.57559	6.02122	5.63477
C13orf30	10.0693	9.53627	9.60683	11.0497	4.36943	3.98704	5.84032	7.33187
C1QTNF8	7.05712	6.17581	8.70254	8.44157	9.35841	9.25749	9.19132	9.56191
C2	7.28676	6.88343	8.25197	8.49833	10.8317	10.1304	8.48651	8.4103
C21orf90	5.09463	11.4689	6.41438	4.75057	5.77596	4.18839	3.34616	5.18168
C21orf96	6.79133	7.07996	6.62636	7.87256	9.60782	9.26117	8.62519	7.36014
C2orf72	2.05984	2.40447	3.67038	3.61258	5.50325	5.068	4.61364	6.11727
C2orf82	9.0725	8.55236	7.88024	8.43168	9.84605	10.3444	10.574	12.0453
C4orf51	9.67813	7.99177	7.97932	10.1689	3.91714	4.13807	4.90301	6.63455
C5orf48	3.25466	10.2055	3.27343	6.34175	3.67038	4.09651	2.03805	3.67038
C6orf138	10.4339	9.74181	9.92065	11.1588	6.02197	5.58066	6.42963	7.58342
C8orf68	7.53513	7.1416	6.50652	8.05688	3.67038	3.54466	3.67038	4.96206
CA3	7.7367	14.2291	7.55349	5.61049	5.10777	5.19158	5.01042	5.51316
CA9	3.78601	3.36379	3.39841	3.20663	5.53471	9.09353	7.88139	5.94209
CALCA	9.87936	8.11885	8.32382	10.4213	3.52129	4.79996	5.50325	6.69149
CAMP	10.8281	12.4945	9.41028	13.9226	5.86219	11.1119	11.5697	8.50127
CASKIN2	11.3864	10.6716	10.8661	12.0657	8.21635	8.56587	8.66683	9.16988
CASQ1	5.88982	11.9284	6.37744	4.13807	4.87255	5.72913	4.80642	4.34301
CBLN4	4.49869	6.67394	8.50797	6.26352	9.48176	7.99955	8.30854	10.5177
CCDC150	8.69168	7.0173	7.2806	9.39161	4.58387	4.91501	4.69248	5.76605
CCDC66	14.7645	13.9355	14.3567	15.6472	6.88852	8.12516	9.65907	12.2058
CCL18	8.71386	6.91342	8.47389	7.94917	12.6724	11.7235	9.83395	10.0333
CCL3	7.23524	9.01362	9.33032	9.96774	13.3365	11.7922	11.6027	13.0984
CCL3L3	6.4403	6.84606	6.99461	7.46003	9.74658	7.80843	8.5561	9.65085
CCL4	6.94074	7.90113	8.86546	8.66849	12.0198	9.82627	10.8842	11.1033
CCR5	6.47645	8.02365	8.97759	8.32438	9.49526	8.71268	9.05337	10.8026
CD300C	4.58387	5.52103	5.11038	5.86064	7.40977	7.24716	7.15242	5.87914
CD3E	8.97059	7.77426	7.89129	9.89195	5.19158	5.43194	6.8946	6.26293
CD55	10.1849	9.45027	10.5121	10.019	11.8816	11.3586	12.2838	11.8633
CD70	7.84224	6.00522	7.28523	7.86967	9.7247	9.99459	8.42041	9.00943
CD86	17.4674	17.4181	17.645	17.3324	9.65516	12.85	14.2361	16.6524
CDH1	3.07372	4.27478	3.13659	5.54247	2.90341	9.99017	3.72595	10.1349
CEACAM8	8.25524	9.61835	6.70625	11.5141	4.20804	8.54887	8.6128	6.04195
CHAD	12.2049	10.7071	10.8549	10.9922	12.6607	12.7443	13.2046	13.7815
CHI3L2	9.62881	7.24657	7.19888	9.87836	9.08584	12.3042	10.3611	9.06014
CHODL	13.7583	13.3508	13.5806	11.6573	11.0745	10.3597	10.7113	10.5026
CHRDL2	4.90269	4.37262	5.61818	4.69547	6.55299	6.7787	6.32349	8.85947
CIDEA	10.0948	11.6096	12.1449	9.87433	7.02355	10.7518	8.53448	8.16544
CILP	17.0213	13.4147	16.5337	13.2735	16.7309	16.9886	17.4102	17.268
CILP2	12.0281	9.43068	12.2812	10.9793	13.8949	13.74	13.842	14.0886
CISH	13.6313	13.2799	13.3284	14.6118	8.96879	9.39583	9.73653	11.6404
CKM	9.65102	16.3337	10.9704	5.81812	4.02076	4.22743	4.27478	5.15914
CLEC18B	10.3755	9.43316	12.7811	11.0232	11.881	12.6872	14.1498	14.5148
CLEC18C	5.27312	4.79347	7.14447	6.07509	7.77426	7.9369	9.66442	10.321
CLEC3A	9.58938	6.58093	8.38174	7.50517	10.7304	12.554	11.1329	12.6512
CLVS2	3.71912	3.01915	3.84367	2.40447	5.81972	6.14301	5.23053	4.34301
CLYBL	8.89214	8.55132	8.66756	9.54156	5.99598	6.33088	6.89532	7.54167
CMYA5	8.67413	12.296	8.589	8.04737	7.1432	6.76712	7.09191	7.55924
CNIH2	5.83717	10.9232	5.92141	4.49869	3.79253	3.32832	3.98704	4.63557
COL10A1	9.05082	10.7366	9.06402	10.598	11.3167	11.7361	12.4148	14.3904
COL11A2	7.96585	8.07276	7.56722	7.80264	9.27516	10.2815	9.68194	10.0062
COL13A1	9.29508	9.55455	9.53852	9.31475	11.0371	10.949	10.8002	11.2163
COL1A1	14.5064	14.8922	13.8588	16.1239	17.2124	17.1752	14.9869	16.3305
COL2A1	10.4647	7.80724	8.44701	8.68644	12.5146	13.9451	12.0506	13.8478
COL3A1	12.1139	10.8044	11.9567	12.9376	14.2552	14.1292	12.4015	13.6742
COL4A6	8.83895	8.25494	7.17724	7.97896	5.15155	5.21118	6.63998	5.58817
COL5A2	13.0688	12.1208	12.4776	13.5653	15.2331	15.0996	13.196	14.2939
COL8A1	12.5	12.2267	14.8907	13.1468	15.4779	14.0184	14.8996	15.8617
COL9A2	7.57304	6.76463	6.87091	6.7803	9.07443	10.5397	9.55389	10.0661
COL9A3	10.2736	10.7529	11.1374	10.6609	11.6247	13.8857	13.3486	13.3998
COX6A2	8.20937	14.642	8.53606	5.86064	5.91694	5.33698	6.43849	6.58938
CPNE9	6.65438	4.40391	7.66654	7.35519	4.70981	3.92902	4.06453	2.8913
CPZ	5.14392	6.62087	6.9401	7.31979	9.07125	9.09139	7.98894	8.26142
CRLF1	14.017	10.0591	13.9461	10.3897	14.7478	15.4463	16.1399	15.7562
CRTAC1	12.3994	9.37785	10.9033	10.3222	13.9383	14.1345	13.6179	13.3407
CSF3	4.32962	6.40057	6.76877	5.27312	2.80362	1.31288	4.46234	4.34301
CSRP3	5.96537	13.7933	7.00191	3.20663	3.60519	3.70536	3.61258	3.46524
CST1	3.82471	3.08439	4.87255	4.03183	5.81972	6.16705	4.11223	8.04822
CTSD	10.2254	10.6288	11.0753	10.8111	13.2612	13.1085	12.029	11.9789
CXCL13	3.71912	6.83976	8.46166	8.6128	4.54963	4.68549	5.15409	3.84367
CXCL3	4.52634	4.59511	4.69596	5.96103	7.37271	4.58387	5.70513	9.06225
CXCR4	8.98952	10.4193	8.42409	11.064	11.8925	11.0449	11.6602	10.7738
CYP27C1	7.03601	5.26942	5.10165	6.54032	8.70816	9.54229	8.37117	7.78685
CYP2J2	4.85084	8.88859	5.19158	7.50517	3.67038	3.22603	4.14573	4.2513
CYTL1	9.87627	10.9895	12.0459	10.02	13.358	13.3747	14.7982	15.5698
DCDC2	8.42946	6.99415	7.33579	9.3313	4.24179	4.18839	4.66431	5.78089
DCLRE1B	9.82503	8.69168	8.589	10.4357	7.17193	6.60891	7.22503	7.46184
DEFA3	15.4174	16.72	13.9602	18.0783	8.71783	16.0088	15.6818	12.7075
DEFA4	9.44148	11.2973	8.1081	13.8211	3.67038	10.7365	10.0437	7.99177
DES	14.9443	16.3165	12.5496	12.5018	11.2231	11.4062	10.8946	11.2202
DHRS4L1	12.9633	12.6809	12.6219	13.3408	9.53954	9.73019	10.2135	11.5331
DIO2	8.18704	9.05217	9.54209	10.5559	11.4324	10.1146	10.8383	11.5164
DKK1	4.02076	5.26611	4.05913	4.4124	5.70513	5.92735	5.95813	6.48151
DKK3	11.5077	9.51135	10.6759	10.7484	12.6084	12.4675	12.1608	12.1167
DLX4	6.02335	6.48654	5.37441	6.85152	8.06127	8.39532	8.20921	7.43916
DPRX	9.7297	8.39425	8.41514	10.5481	4.11744	4.74386	5.37658	6.86551
DUSP13	5.51513	12.109	5.84817	6.10291	4.29329	4.13807	4.94752	4.68198
ECM1	10.4388	8.72296	9.86657	10.4408	12.0106	11.938	10.9472	10.8445
EEF1A2	7.13167	13.4642	7.3738	4.03183	4.36943	4.97071	4.40391	3.98134
EGR3	9.5223	9.04161	9.29063	10.4987	6.63908	5.74266	7.86948	8.38228
EPS8L2	8.93401	7.17724	7.75142	7.82524	8.84876	9.66697	10.7876	8.68447
EVI2A	8.86142	8.98828	8.50797	9.3387	10.8912	10.6803	10.3278	10.3186
FABP4	11.0825	11.5973	12.0093	9.89782	7.46797	10.0462	8.90289	9.31921
FAM160A1	9.29508	8.12241	8.13337	10.281	4.95044	5.11559	5.55787	6.53888
FAM177B	11.5767	8.4154	12.53	8.87243	7.57304	6.72085	9.21519	9.20537
FAP	11.1213	11.1229	10.3778	12.3905	13.7031	13.6306	12.4099	13.063
FBLN7	7.22925	6.33786	6.7513	8.04737	8.93428	8.97365	9.27797	9.12278
FCGBP	7.29216	9.222	10.984	9.88767	11.9369	12.2058	11.9118	11.0871
FCGR1B	5.78809	6.32045	6.61664	7.16152	9.29976	8.52164	8.12865	8.05881
FGA	8.23353	7.11875	7.68155	9.37283	3.52129	4.44174	4.63557	6.20422
FGFBP2	12.1821	9.44672	10.0476	9.39389	11.2197	12.802	13.0003	12.2439
FKBP10	10.7032	10.3577	11.1789	12.0089	13.1361	13.0863	12.5439	12.654
FLG	9.41834	8.3037	8.66716	10.4379	5.98258	5.25198	5.7776	6.86551
FLJ27502	3.82471	9.11027	8.76626	4.03183	4.65001	4.22743	3.79253	3.92902
FLJ41350	3.54466	4.95044	9.78527	9.39389	3.20663	3.70536	3.61258	3.61258
FLJ42842	7.1432	5.47312	6.28853	7.74177	3.60519	4.39536	3.92902	4.12262
FMR1NB	9.62259	8.37251	8.64649	10.2187	4.97071	5.79069	5.30312	6.83701
FN1	9.88013	9.55455	9.16227	10.3745	13.2806	14.0024	12.5413	11.3152
FPR3	7.93947	7.89281	10.1126	8.67391	12.0824	10.9542	10.5498	9.77496
FTO	11.8308	11.7167	11.769	12.2965	8.80232	9.14513	9.55629	10.8832
G0S2	15.1115	16.0133	16.079	14.7224	12.7803	13.7973	13.0946	13.4872
GABRD	4.02076	4.03183	4.27943	4.38677	7.80522	7.18035	6.9401	5.96537
GDF6	3.82471	3.81833	4.53025	3.83106	4.97071	6.2641	6.7513	4.96206
GFRA2	7.97753	8.24932	9.80269	9.14006	10.1772	10.7979	10.4935	10.1707
GPD1	10.5978	11.0857	11.2651	9.23208	6.73022	10.0462	7.69227	8.05992
GPR17	9.53694	8.73972	8.72445	10.7022	4.58387	4.74386	5.36787	6.74711
GPR179	15.6905	15.1482	15.3034	16.5167	5.94356	8.67832	11.0523	13.2007
GPR182	15.8136	14.9013	15.0301	16.3078	6.33953	8.7475	10.4779	13.2174
GPR64	7.9487	6.20536	6.9149	6.86596	9.19483	8.6793	9.07439	8.38199
GPR68	8.63814	8.7159	7.84851	10.1804	11.6202	11.3341	10.3442	9.62064
HAPLN1	9.80148	8.77884	10.1247	9.62293	11.5407	11.7084	12.2301	12.3741
HHIPL2	6.36983	4.09123	6.06435	4.46234	8.03539	7.79389	6.57337	7.20378
HLA-DRB5	10.7799	13.3262	11.6626	11.6754	14.8569	12.6454	13.2531	13.4483
HMOX1	10.6231	10.7922	10.5644	12.3065	14.2874	14.8342	12.3708	12.4289
HSPB3	8.39653	10.9189	7.27537	5.19158	5.66126	4.4705	5.37658	6.41544
HTRA1	15.7168	15.1339	16.0009	16.0634	17.9714	17.2631	17.5455	17.2773
IBSP	8.71386	11.257	7.33243	11.7292	12.0523	11.0693	10.3701	11.8689
IFI30	9.65617	11.3377	11.8806	11.409	14.1761	13.1477	12.8024	11.1322
IFITM10	6.20177	5.47312	7.38517	6.53499	7.45466	7.56829	8.50375	8.3492
IGFBP1	7.56592	3.08439	9.17457	4.30246	8.27502	7.84968	8.1081	8.8513
IGSF21	8.16136	7.89281	8.7337	8.74456	11.3447	11.0259	10.6364	10.0458
IL11	3.88698	3.91714	4.24179	3.20663	5.51907	6.48151	6.80954	5.27079
IL21R	4.69248	5.81972	4.67846	5.69298	6.85152	7.17412	7.17412	6.82314
IL2RA	9.01414	7.79308	7.97753	8.51637	5.06261	4.52243	5.05178	6.00241
IL6	6.13726	10.8693	10.7387	9.88767	6.18141	6.12116	7.31442	6.67658
IRX4	6.69062	5.18664	4.69596	4.46234	9.54879	8.21104	5.5731	5.60123
ITGB1BP3	4.02076	8.64244	7.29014	4.13807	3.60519	3.70536	3.88698	3.04123
ITIH6	7.2111	6.08442	6.44264	6.07509	7.35188	9.3549	9.07593	8.47769
JAKMIP2	7.82978	7.30514	7.40081	8.8586	5.4778	5.19186	5.99541	6.23044
JPH4	8.46305	8.35853	9.05094	9.30933	6.23895	5.78222	6.4725	6.78763
JSRP1	7.37976	8.27109	6.27346	7.71969	3.91714	4.3161	4.74049	4.59884
KBTBD10	8.08952	14.242	8.42409	5.89741	5.48525	6.13148	5.65769	5.95378
KBTBD13	8.71783	9.15722	8.90759	9.71464	12.474	12.6436	10.1275	11.0334
KCNIP1	9.42176	7.9499	7.97413	9.23073	4.20804	4.77713	3.82471	5.81972
KCNJ5	4.36506	3.91714	5.19158	4.89999	6.80551	7.40711	5.48927	5.10515
KCNN3	6.78276	6.73616	6.51492	7.14861	8.36897	8.69462	8.67126	7.95881
KCNN4	9.48925	8.17359	8.09431	9.09642	11.6023	11.5288	10.6903	10.3082
KIAA1199	4.87664	5.41632	4.46141	6.94296	8.55867	8.10797	6.00274	5.67059
KIR2DS2	4.69248	4.57255	4.3161	5.19158	8.67159	4.97071	8.40878	4.40816
KLHL23	9.53694	8.15536	7.94899	10.1569	5.53471	6.10815	6.45708	7.19888
KRT79	14.6797	14.0045	14.2827	15.6863	5.41935	7.55445	9.28579	12.2641
KRTAP19-2	8.00903	10.3449	8.63361	10.0688	6.93716	7.35904	7.0284	7.04351
LCN2	7.79957	8.50549	6.27346	10.6118	3.20663	7.62238	8.44313	5.0436
LECT1	6.8523	5.26611	5.60123	5.41724	6.83976	6.92608	7.62466	8.92383
LGALS12	10.9949	10.2292	10.056	9.18591	6.37581	10.0175	7.63695	7.90415
LIN28B	3.88698	3.17703	3.67038	3.83106	7.38301	3.81833	4.14573	6.18328
LINC00281	8.82351	7.19273	7.69597	9.81935	3.79253	3.81833	4.49869	6.11727
LINC00473	5.06423	2.81525	5.84304	3.45722	7.45241	6.08099	5.98024	6.09901
LMOD2	5.37223	12.2076	6.84055	4.59137	4.20804	4.03183	4.18839	4.19333
LOC100129858	11.1337	9.64292	9.64078	12.0436	3.30113	4.54963	6.01362	8.05077
LOC100131608	8.17359	6.9014	7.16032	9.08227	4.15841	4.54963	4.74049	4.96206
LOC100131910	9.09683	7.72865	7.92341	9.68751	4.82563	4.39536	4.63557	6.06435
LOC100134240	7.7367	7.40977	7.50616	7.7796	9.535	10.322	8.80609	8.46166
LOC100499467	4.89156	4.91933	4.00383	4.81639	6.68972	7.35001	6.22876	5.41072
LOC100505508	6.99839	5.76605	5.58442	7.90641	3.36379	4.09651	4.27478	5.66126
LOC100505592	5.87914	5.86219	5.95378	7.64327	9.12391	8.72445	7.1432	7.07929
LOC100506027	6.60706	6.86937	6.12504	7.71219	9.51905	9.47316	7.28118	8.45204
LOC100506159	5.81011	4.87255	4.34301	5.07604	9.32344	7.83278	4.63557	6.17081
LOC100506240	1.85078	2.95082	2.80362	3.355	4.65001	4.13807	5.33698	3.34616
LOC100506272	5.5712	4.38245	4.40816	6.29314	3.01915	0.212944	3.48953	3.84367
LOC100506413	8.68666	7.04624	7.30019	9.36307	3.52129	4.09651	4.27478	5.78089
LOC100506594	7.00472	6.17581	6.48654	8.113	4.36943	3.32832	4.52634	4.69944
LOC100506823	7.72354	6.02197	6.42701	8.71922	2.90341	3.39841	4.33856	4.73373
LOC100506929	10.255	8.6956	8.81882	11.009	3.01915	4.68549	5.62883	6.91118
LOC100507206	6.64179	5.18664	5.66837	6.72171	2.90341	4.4705	3.82471	4.09651
LOC100507300	10.3028	8.88106	8.89609	11.0622	4.65001	4.68549	5.54634	7.31385
LOC100508383	11.9949	10.7307	11.0051	12.8665	3.52129	5.16166	6.39308	8.97185
LOC100652995	9.74059	9.22772	9.78981	10.4936	5.27079	5.81972	6.25351	7.28552
LOC150622	4.63566	5.43232	5.70355	5.35012	6.36033	7.22251	7.29369	6.63339
LOC151484	10.8903	9.84634	9.85645	11.2398	4.45002	5.41302	5.96537	7.79369
LOC283392	8.27256	8.957	9.87836	8.02607	5.62374	8.07027	6.47509	6.43275
LOC283867	4.18839	3.61258	3.98704	4.59137	4.58387	6.27811	5.05178	7.16598
LOC285173	3.82471	3.81833	3.67038	2.82922	4.76723	3.54466	4.11223	10.1149
LOC285556	3.18696	9.10799	4.05913	11.1954	3.36379	3.48148	4.58387	4.89394
LOC285629	3.61258	3.61258	3.13659	5.00481	3.91714	4.3161	10.3305	4.02076
LOC340094	6.99096	5.96103	5.86219	7.20623	2.55014	3.54466	3.72595	4.3161
LOC389043	10.476	9.86086	9.87034	11.3209	3.60519	4.79996	5.39812	8.04207
LOC400950	9.10537	7.7888	8.21393	10.3168	5.54634	5.27079	5.90345	6.31822
LOC400958	17.7247	17.5931	18.2062	18.0157	10.0328	13.1696	14.9592	17.2533
LOC541473	7.7886	6.50254	6.88928	8.91983	4.20804	4.54963	4.66431	5.18168
LOC643623	10.3084	9.69498	9.48233	11.2113	4.20804	5.21118	6.04126	7.49771
LOC729506	13.4819	12.6425	12.7517	13.9917	5.3054	6.87629	7.99602	10.8843
LRRC10	8.91349	8.4154	8.59449	9.53208	4.92692	5.66304	5.36787	6.59685
LRRC15	8.6128	8.7646	9.13518	10.6745	12.0938	11.4434	10.9563	11.2818
LRRC2	10.8271	11.553	11.2805	11.4112	6.75387	7.98149	8.96912	9.68834
LRRD1	9.28745	11.1235	8.53848	10.1621	7.15811	8.01688	7.27334	7.97896
LUM	15.1642	12.7271	14.5664	14.918	16.3794	16.1536	16.3208	15.9284
LY6D	5.83717	2.95082	3.81833	4.38677	7.66964	9.0756	7.35904	7.27537
MAGEB6	11.7558	10.6629	10.7909	12.7658	4.54963	5.16166	6.45708	8.96167
MAGED4B	5.98258	6.86937	7.14128	7.88368	10.0068	9.59563	7.78615	8.28517
MAGEL2	4.79347	5.81972	5.40453	5.97543	7.01172	6.87629	6.49457	8.01043
MAN2B1	7.59512	8.38363	7.82365	8.74456	10.4806	10.2028	9.20208	8.98828
MB	7.65272	15.5284	8.86722	4.84144	4.52243	3.04123	3.72595	4.38677
MED19	14.2002	13.3581	13.8359	15.1267	10.8081	11.0135	11.4672	12.1307
MFGE8	12.1773	10.5508	10.984	10.9663	13.0495	12.7494	13.0964	12.9403
MGC39584	12.3553	11.6911	11.7763	13.3141	4.32962	6.25469	7.63059	9.94523
MGC4294	5.55787	4.27478	5.19158	4.96206	7.21414	8.03762	7.10047	5.81972
MIA	9.77424	9.78981	9.82692	9.5367	10.6737	12.2497	12.8617	12.6054
MILR1	6.44575	6.714	6.80269	7.67891	9.39817	8.76833	8.39572	8.09827
MMP1	4.18839	4.57255	4.27943	5.00481	9.20422	7.08926	5.46089	6.04195
MMP13	5.016	8.2623	5.84032	8.68819	11.539	9.62944	7.1336	8.6017
MMP23B	6.42701	5.19896	5.90194	7.2672	8.33084	8.13498	7.02355	7.90415
MMP9	10.0095	13.4202	8.95959	14.1389	15.0679	13.291	12.95	12.8013
MSR1	5.65384	5.73146	6.89514	6.52667	9.70539	9.09259	8.35991	7.87499
MYADML	6.30231	6.22847	5.69298	6.98065	3.47339	3.04123	3.92902	4.05371
MYBPC1	6.49856	13.2674	7.89129	4.59137	4.85084	4.91501	7.25663	5.49528
MYBPC2	6.5311	12.1548	5.92141	3.83106	4.58387	3.88087	3.92902	6.18328
MYH2	8.41461	15.7483	8.589	4.09651	3.79253	3.70536	3.07372	4.15335
MYH7	9.19152	16.4638	10.3062	5.25926	5.15428	4.25116	4.30667	5.77009
MYL1	7.49121	13.9428	7.81687	4.49869	3.52129	2.26135	3.82471	3.04123
MYL2	8.66871	16.0043	9.48094	6.83503	6.62636	6.02474	6.5164	6.26293
MYLPF	7.41664	12.6502	6.98492	4.79022	4.85084	4.54963	4.69248	5.00481
MYOT	8.0419	12.1234	6.044	5.07604	4.45002	3.39841	4.52634	4.58011
NDP	11.2843	10.0374	9.99034	12.1773	5.54634	5.41302	6.04809	9.32379
NEB	6.41567	13.4596	6.85215	5.47217	6.00835	5.28721	5.63231	5.27815
NOL4	3.82471	2.77756	2.5956	3.04123	6.34951	3.70536	3.24518	6.24045
NRAP	8.62279	15.9188	9.48881	5.41724	5.10777	5.41302	5.01042	5.30768
NXPH4	7.22503	5.27778	6.47341	6.23447	8.79415	10.2244	9.8037	8.25376
OR52E8	12.4278	11.3324	11.4855	13.5043	4.20804	5.66304	6.53888	9.24729
OR52I2	10.1582	9.08493	9.49056	10.4266	3.79253	4.13807	5.15409	7.15527
OSTBETA	13.1048	11.5708	11.624	13.7411	4.82563	6.04809	7.60905	9.88914
P2RY6	6.29429	6.31822	7.79389	7.28408	8.73232	9.14445	8.84131	7.94753
P4HA2	9.86256	9.55445	10.3851	10.2109	12.0261	11.744	11.3391	11.8717
P4HA3	6.48453	4.85084	4.58763	7.14861	8.06734	8.19805	6.92682	6.92311
PAMR1	8.51957	7.02355	8.63202	7.28697	10.4232	9.74963	9.78072	10.2126
PAPSS2	10.0362	8.41276	9.45657	9.4549	10.5438	11.4645	11.1321	10.6301
PAQR5	5.46293	4.79347	5.75106	4.73034	8.08338	7.62466	5.79881	6.55575
PAX6	5.17006	4.41864	8.22812	4.7122	7.73397	6.76667	7.38488	9.59602
PCK1	10.3325	11.6615	11.0268	8.7856	7.07328	9.12043	6.92682	7.72503
PDPN	9.14453	8.62267	9.35352	9.59254	10.9792	11.1888	10.0191	10.8239
PENK	5.93474	5.10253	6.12504	6.83503	7.52831	8.07304	7.41083	7.93174
PIK3R5	12.8726	11.8166	11.6905	13.5957	6.57904	6.63455	7.79389	9.68038
PLAUR	7.34691	7.02355	7.44538	8.42409	9.68219	10.0627	9.17737	8.63543
PLEK2	5.33921	5.91545	4.69596	7.05915	7.94497	8.32494	7.12523	5.98827
PLIN1	11.7932	12.3003	12.7658	10.7669	8.01671	11.0804	9.21124	9.43927
PLIN4	15.3006	14.3978	15.2711	13.3218	10.9271	13.7115	12.1703	12.5633
PLOD1	6.96282	7.11151	6.41782	6.99224	9.04942	9.19075	8.13353	8.24951
PNMT	7.68243	8.7565	6.54854	7.35904	4.11744	6.001	5.23053	4.96206
PODNL1	8.27866	7.39109	8.63202	8.43507	9.97412	10.0268	9.82413	9.55647
POSTN	12.6673	9.86976	10.109	11.8822	13.7422	13.9355	12.809	13.8045
PPAPDC1A	4.18839	3.44882	3.61258	5.75774	7.08262	7.39591	5.26611	5.15914
PPP1R1A	9.23354	8.87215	8.80969	8.88752	4.61889	6.1698	5.29685	7.1449
PPP1R1B	7.63763	7.69814	7.97413	6.14301	3.52129	6.83898	3.82471	5.08669
PPP6R1	16.5876	15.9082	16.5956	17.3554	7.60997	10.227	12.0686	14.6185
PRG4	12.6031	10.6857	11.3212	11.0043	14.2143	12.8079	12.7123	12.2087
PRSS37	3.34616	3.22603	1.5305	3.83106	3.67038	4.68549	3.48953	7.24657
PVRL4	6.39308	4.89999	4.67846	5.0545	7.45466	8.28387	8.1081	7.41664
QRFPR	5.58442	5.33809	0.671348	6.16705	5.98258	4.97071	7.07929	6.18328
RALYL	6.91249	6.74344	7.04303	7.57167	3.88297	4.46582	4.73133	6.11052
RAP1GAP	14.1713	13.037	13.1332	15.1482	3.91714	6.38339	8.02763	10.9571
RASL10A	8.55164	8.01148	8.8077	8.81673	10.2294	10.335	9.83602	10.3988
RBM24	7.03597	9.24922	6.02335	6.18699	4.11744	4.3161	5.48927	6.06435
REP15	15.2228	14.0875	14.2704	15.8136	8.55644	8.94685	9.89275	12.5316
RIMS1	6.01501	4.85084	4.40816	4.66075	6.96846	6.001	6.7513	7.91987
RN18S1	10.3743	12.6995	10.9715	11.3782	13.4059	13.6658	12.6519	12.1759
RN5-8S1	9.35304	13.1702	11.0349	12.9244	16.634	16.3794	14.9647	14.7378
RNF150	12.0824	10.659	10.563	12.488	6.50155	7.87141	7.63695	9.05056
RPA4	16.1122	15.5536	15.6299	16.3638	7.60997	9.92479	11.7763	13.9461
RTKN2	8.09859	6.85308	7.09124	8.52349	4.11744	4.88938	4.79022	5.41302
SBSN	5.27312	4.15841	5.90946	4.59137	7.62421	8.6717	7.64868	7.04693
SCARNA11	5.9494	4.004	4.96495	5.33921	6.00522	5.81972	9.54421	5.34143
SCIN	8.3128	6.10291	7.57918	6.12375	7.81246	9.28918	9.33353	9.08451
SCRG1	12.5316	11.3195	13.3636	12.5162	14.906	14.6251	14.993	14.7696
SDIM1	5.86064	4.44382	7.68155	4.46234	8.48814	7.5012	8.05688	7.91987
SDS	4.58387	4.09123	4.79347	4.38677	7.16284	7.43161	5.58442	4.89394
SEMA7A	3.61258	4.95044	3.75963	5.96103	6.76463	6.47138	6.11986	5.41302
SERPINA1	9.09139	9.89801	8.60356	10.0628	10.7205	11.8434	11.7621	10.8632
SERPINA3	9.2447	8.9014	9.57739	10.8258	11.8145	12.246	11.8472	10.2826
SERPINA5	7.88559	5.47312	7.36343	6.97062	9.69253	9.01745	9.1343	7.86987
SERPINE2	8.58982	7.43291	7.75685	8.45371	9.03363	10.2668	10.9028	10.229
SEZ6L	5.66126	4.87255	4.77713	5.43611	7.95045	7.16347	6.95034	6.06435
SEZ6L2	6.38555	6.30687	6.18576	6.18699	8.82172	10.355	6.97636	7.24062
SFRP1	11.7229	11.052	11.4429	12.2557	9.19155	8.1959	9.20499	10.5118
SHC4	7.47457	7.19273	8.02815	7.42533	9.03044	8.64863	9.45208	9.98315
SHOX2	5.87914	4.99918	5.84817	5.31449	8.04907	7.84263	6.80954	7.66054
SLAMF8	6.5311	6.063	7.22744	7.28697	9.84478	9.05337	8.74214	7.62466
SLC10A1	10.1175	9.36574	10.1873	10.6406	4.58387	5.11559	5.30312	7.89091
SLC12A1	5.19158	8.4352	8.65121	7.4415	9.16596	8.13016	9.01763	10.8009
SLC16A3	10.8204	11.4586	10.837	11.9813	13.4081	14.0849	13.269	12.7497
SLC37A2	5.75535	6.37995	6.45711	6.6577	9.48984	8.27768	7.33224	7.01068
SLC7A13	3.71912	2.95082	2.18409	3.79253	3.67038	3.15695	5.08669	7.018
SMARCA4	17.6346	17.1001	17.2533	17.9493	12.2156	12.9753	14.1059	16.1699
SMOC2	8.71499	8.84424	8.50112	9.76017	11.4694	10.4398	10.3576	11.0554
SMPX	5.55787	13.4839	6.14429	3.61258	3.91714	3.81833	4.74049	4.52243
SNORA75	8.91323	8.50817	8.75398	9.51933	5.63513	5.84389	6.54463	7.83532
SNORD115-32	7.10244	5.52103	5.67897	6.84055	4.45002	3.22603	3.72595	4.52243
SNORD12C	6.27811	6.55814	7.38139	7.33383	9.71748	9.93868	8.01897	6.96846
SNORD38A	15.2101	13.8728	14.2806	15.6625	9.07443	9.42577	10.0059	12.2365
SOST	9.15762	11.968	6.8523	8.83639	9.65874	10.7243	11.5848	11.5385
SOX11	4.14318	4.004	5.64333	6.23447	7.52342	7.94479	9.0984	7.47913
SPEN	14.0145	13.5148	13.7521	13.8274	9.46002	10.5551	11.582	12.8636
SPP1	8.75566	12.6755	9.44388	12.2285	14.1372	13.4342	12.4584	13.0829
SRMS	5.27312	6.15382	5.38955	6.23447	7.16284	6.84291	10.0501	6.01362
SRPX2	9.90357	8.19313	11.3226	8.43507	11.7934	10.8559	10.726	11.8336
STEAP3	7.16218	7.47135	7.4163	7.57285	9.1553	9.54117	8.91122	8.6498
STMN2	4.6392	3.71226	4.46643	4.97645	5.94356	5.92735	6.25823	7.70594
STON1-GTF2A1L	5.45228	3.7906	6.13067	5.77562	7.55746	7.11067	6.48765	6.80227
SYNPO2L	6.48956	11.6685	6.02335	4.03183	3.84367	3.92902	4.29788	4.2226
SYT13	5.51513	3.61258	3.5055	3.93493	7.23524	7.66232	5.51513	5.48323
TCAP	11.1319	16.9886	11.1471	8.97544	7.97932	8.83993	8.45705	7.94753
TEF	13.1293	12.346	12.5932	13.9994	8.4541	8.30541	9.63404	10.9368
TEX12	9.41834	7.79673	7.92062	10.0795	4.54963	4.4705	5.15409	6.29544
TGFB1	8.60077	8.52985	8.63814	8.96366	10.482	10.5306	10.1994	10.2495
TGM6	9.38744	8.12564	8.24754	10.1553	4.87255	5.25198	5.39812	6.34841
THBS1	10.208	9.46045	10.2166	9.00837	11.703	11.2804	11.9992	12.0991
THRSP	8.99112	7.71969	7.90678	7.56592	4.82563	7.08926	5.46089	5.95378
THY1	12.3283	10.7071	10.8749	12.8956	14.5808	14.1389	12.995	13.3481
TMEM132C	8.14934	8.77504	9.39997	7.51605	5.10777	7.65384	6.063	6.28159
TMEM59L	7.22232	5.96103	6.28853	5.98827	8.50177	8.25878	8.1667	9.46157
TMOD4	6.96846	12.4766	7.43708	6.44575	6.10553	5.79069	5.96537	5.69994
TNFAIP6	10.0198	7.62512	9.54094	9.07401	10.4534	11.3184	11.5134	11.0253
TNFRSF11B	11.8297	8.38119	9.9875	9.72107	11.1505	11.6208	13.0107	11.8973
TNFSF11	5.21118	5.5731	4.69596	6.10291	8.33224	8.30541	7.19119	7.25131
TNNC1	8.50698	15.4737	9.57551	6.87629	5.79069	6.04809	6.28565	5.87914
TNNC2	10.674	15.1565	11.321	9.11435	8.69886	8.82877	9.0061	9.24922
TNNT1	10.3851	17.06	11.2569	6.83503	6.54662	6.43015	7.09652	6.61168
TPSAB1	5.62518	7.4766	7.19888	6.9014	9.02906	9.91986	8.57311	8.42698
TPSD1	4.33062	5.67557	5.02686	5.1459	7.48831	7.34534	6.43689	6.55628
TRDN	6.5311	11.5797	5.84032	4.13807	4.11744	3.88087	5.06531	4.96206
TREM1	5.3689	5.83195	5.01338	5.59523	7.32622	8.90707	8.09155	6.06912
TREM2	5.07604	4.71325	6.28853	5.40026	9.71421	8.72956	7.33187	7.57067
TRIM54	7.07462	12.2544	6.35943	5.69298	5.34143	5.72913	5.36787	5.54634
TRPV4	6.02335	6.86937	5.90194	6.01362	7.69988	8.84915	8.66216	7.63604
TTN	7.91223	11.7858	7.2983	5.54903	5.04764	5.79691	6.10184	5.14515
TUBB3	5.54634	5.05178	5.46498	7.10047	9.51122	9.55407	7.47913	6.21397
ULBP1	5.0436	4.30702	4.40816	4.84144	6.57904	6.48151	6.15572	7.18872
VPS18	17.7823	17.6719	18.1246	17.9973	10.9957	13.3691	15.1428	17.3324
WIF1	5.46293	9.79728	6.49557	7.11225	7.08992	8.30541	9.10831	10.8591
WISP3	4.25602	2.28004	3.81833	4.2226	6.63908	4.22743	5.02711	5.94209
WNT2B	10.6675	9.68384	9.97935	11.2212	6.95834	6.55527	7.03529	8.25376
XAGE-4	12.0387	10.7611	10.9761	12.965	4.36943	5.59937	6.83976	9.01188
XIRP2	6.15246	12.2264	5.16171	3.48379	3.49734	3.51307	3.60774	3.20397
XLOC_000083	10.8445	9.76246	10.2073	11.6948	4.11744	5.80528	6.08043	8.81623
XLOC_001186	9.85844	9.25114	9.56286	10.9562	4.40816	4.68549	5.62883	6.69758
XLOC_001339	13.7493	12.6849	12.7778	14.0559	5.15155	6.96846	8.18479	10.8803
XLOC_001851	3.63771	4.06268	3.23506	3.98456	5.81371	6.33252	4.74709	4.38632
XLOC_001892	12.3569	11.4388	11.6101	12.8726	4.45002	6.32273	7.16849	9.62064
XLOC_002448	3.34616	8.38659	7.17724	2.40447	0.128785	-0.283409	2.80362	2.73756
XLOC_002615	9.95617	9.32737	9.19163	10.2335	3.20663	4.39536	4.85084	7.25131
XLOC_003484	6.87629	6.08442	5.88982	7.40552	3.47339	3.92902	3.61258	4.918
XLOC_003737	12.8293	13.2648	13.4427	11.6812	11.8194	8.38011	9.90418	12.5092
XLOC_004095	10.1777	8.9375	8.95387	11.0513	3.47339	4.62465	5.01042	7.21141
XLOC_004187	13.9411	13.3224	13.4851	15.0042	4.76723	7.0284	8.51637	11.1988
XLOC_004525	14.7925	13.8491	14.1649	15.4241	5.27079	7.28118	9.46846	11.7872
XLOC_005471	9.49282	10.3761	7.38517	8.04122	5.01879	5.95305	7.21171	7.41664
XLOC_005737	12.0942	12.0677	11.9953	12.4171	7.90899	9.7203	10.6074	11.7913
XLOC_006690	4.46234	3.17703	3.27343	3.04123	4.65001	3.81833	4.96783	7.93377
XLOC_007136	9.90874	8.68808	8.83856	10.4063	3.60519	4.3161	5.93768	6.99839
XLOC_008013	9.98417	9.4769	9.40895	10.2923	4.11744	4.79996	5.43194	7.68243
XLOC_010123	8.85579	8.08405	8.03745	9.66403	3.52129	3.92902	4.58387	5.84817
XLOC_010664	9.33842	8.37251	8.56634	10.3939	4.45002	4.74386	4.74049	6.63455
XLOC_011596	9.65472	7.9081	8.38551	10.4417	3.79253	4.54963	4.79022	6.57337
XLOC_012833	12.0166	10.977	11.3773	13.0413	6.93716	6.46323	7.22985	9.37663
XLOC_014060	8.70557	7.33187	7.46975	9.67598	4.20804	4.3161	4.74049	5.78089
XLOC_l2_000693	8.22633	6.80793	7.05509	9.06115	4.02076	4.54963	4.85084	5.37658
XLOC_l2_006036	7.47862	5.84817	6.20422	8.14201	3.20663	4.39536	3.92902	5.27079
XLOC_l2_007034	13.7568	12.2924	12.2975	14.5037	6.28391	6.98279	8.1377	10.4234
XLOC_l2_007706	11.1271	9.93053	9.91015	11.8169	4.68549	5.37441	6.11986	8.73972
XLOC_l2_010056	9.71034	8.17359	8.40134	10.4807	3.91714	4.4705	4.74049	6.46221
XLOC_l2_010061	11.4667	10.0077	9.88753	12.0576	3.79253	5.4537	6.25823	8.49828
XLOC_l2_012388	16.3932	16.0823	16.5426	16.6386	7.33858	10.9134	12.3186	15.1355
ZCCHC13	10.2093	9.05218	9.05896	10.7979	3.60519	4.54963	5.11819	7.06724
ZNF620	11.2537	10.1722	10.1809	11.9314	5.61418	5.92735	6.95034	8.23113
ZNF806	9.514	8.04412	7.86948	10.1364	5.3054	5.39812	5.54634	6.94304
